# Supplementary material for: New Formulation of a Subunit Vaccine Candidate against Lawsonia intracellularis Increases Humoral and Cellular Immune Responses
Source: Vaccines (Basel). 2023 Dec 4;11(12):1817. doi: 10.3390/vaccines11121817 (PMC10747550; doi:10.3390/vaccines11121817)
Supplement: Supplementary file 1 [file vaccines-11-01817-s001.zip]

Archive with 1 entries (1 files):
- vaccines-2598579-supplementary.pdf
